# Supplementary material for: Declining trend of Plasmodium falciparum dihydrofolate reductase (dhfr) and dihydropteroate synthase (dhps) mutant alleles after the withdrawal of Sulfadoxine-Pyrimethamine in North Western Ethiopia
Source: PLoS One. 2015 Oct 2;10(10):e0126943. doi: 10.1371/journal.pone.0126943 (PMC4591967; doi:10.1371/journal.pone.0126943)
Supplement: S1 Dataset — (XLSX) [file pone.0126943.s003.xlsx]

## Sheet: Probe raw data
The nucleotide sequence as detected by the hybridization probe at each Pfdhfr and Pfdhps codon in 2005 and 2008
2005							2008
Isolate	Pfdhfr			Pfdhps			Isolate	Pfdhfr			Pfdhps
	108	59	51	437	540			108	59	51	437	540
161	AAC	CGT	ATT	GGT	GAA		1302	AGC	TGT/CGT	AAT/AAC/ATT	GCT	AAA
162	AGC	TGT	ATT	GCT	AAA		1304	AAC	CGT	ATT	GGT	GAA
163	AGC	TGT	ATT	GGT	GAA		1306	AGC	TGT	AAT/AAC/ATT	GCT	AAA
164	AAC	CGT	ATT	GGT	AAA		1309	AGC	TGT	AAT/AAC/ATT	GCT	AAA
165	AAC	CGT	ATT	GGT	GAA		1310	AAC	CGT	AAT/AAC	GGT	GAA
166	AAC	CGT	ATT	GGT	GAA		1311	AAC	TGT	ATT	GCT	AAA
167	-	-	-	GGT	GAA		1312	AAC	TGT	AAT/AAC	GGT	GAA
168	-	-	-	GCT	AAA		1314	AGC	TGT	ATT	GCT	AAA
169	AAC	CGT	AAT/AAC/ATT	GGT	GAA		1315	AGC	TGT	AAT/AAC	GCT	AAA
171	AAC	CGT	ATT	GGT	GAA		1316	AAC	TGT	ATT	GCT	AAA
172	AGC	TGT	AAT/AAC/ATT	GCT	GAA		1318	-	-	-	GCT	AAA
173	AAC	CGT	ATT	GCT	AAA		1319	AAC	CGT	AAT/AAC	GCT	GAA
174	AAC	CGT	AAT/AAC/ATT	GGT	GAA		1320	AGC	TGT	AAT/AAC	GCT	AAA
175	AAC	CGT	AAT/AAC	GGT	GAA		1321	AAC	TGT	AAT/AAC	GCT	AAA
176	AAC	CGT	ATT	GGT	GAA		1322	AGC	TGT	AAT/AAC	GCT	AAA
177	AAC	CGT	ATT	GCT	GAA		1323	AGC	TGT	AAT/AAC/ATT	GCT	AAA
178	AAC	CGT	ATT	GGT	GAA		1324	AGC	TGT	AAT/AAC/ATT	-	-
179	AGC	CGT	ATT	GCT	GAA		1325	AGC	TGT	AAT/AAC	GCT	AAA
180	AAC	CGT	ATT	GGT	GAA		1326	AGC	TGT	AAT/AAC/ATT	GCT	AAA
181	AAC	CGT	ATT	GGT	GAA		1327	AGC	TGT/CGT	AAT/AAC/ATT	GGT	GAA
182	AAC	CGT	AAT/AAC	GCT	AAA		1328	AGC	TGT	AAT/AAC/ATT	GGT	AAA
183	AAC	CGT	AAT/AAC/ATT	GGT	GAA		1329	AAC	TGT	AAT/AAC	GGT	GAA
184	AAC	CGT	ATT	GGT	GAA		1331	AAC	CGT	AAT/AAC	GCT	AAA
185	AAC	CGT	ATT	GGT	GAA		1332	AAC	CGT	AAT/AAC/ATT	GGT	GAA
186	AAC	CGT	AAT/AAC/ATT	GCT	AAA		1333	-	-	-	GGT	GAA
187	AAC	CGT	ATT	GGT	GAA		1335	-	-	-	GCT	AAA
188	AAC	CGT	ATT	GGT	GAA		1336	AGC	TGT	AAT/AAC	GCT	AAA
189	AAC	CGT	ATT	GGT	GAA		1337	AAC	TGT	AAT/AAC	GCT	AAA
190	AGC	CGT	AAT/AAC	GCT/GGT	AAA/GAA		1338	AGC	TGT	AAT/AAC	GCT	AAA
192	AAC	TGT/CGT	AAT/AAC	GGT	GAA		1340	AAC	TGT	AAT/AAC	GGT	AAA
196	AAC	TGT	AAT/AAC	GGT	AAA/GAA		1341	AAC	TGT	ATT	GGT	GAA
197	AAC	TGT/CGT	ATT	GGT	GAA		1344	AAC	CGT	ATT	GGT	AAA
198	AAC	CGT	ATT	GGT	GAA		1346	AAC	TGT	AAT/AAC	GGT	GAA
201	AAC	CGT	AAT/AAC/ATT	GGT	GAA		1347	AAC	TGT	ATT	GGT	GAA
206	AAC	CGT	AAT/AAC/ATT	GGT	GAA		1348	AAC	CGT	ATT	GGT	GAA
207	-	-	-	GGT	GAA		1349	AAC	CGT	AAT/AAC/ATT	GGT	GAA
208	AAC	CGT	ATT	GGT	GAA		1350	AAC	CGT	AAT/AAC/ATT	GGT	GAA
209	AAC	CGT	ATT	GGT	GAA		1351	AAC	CGT	AAT/AAC/ATT	GGT	GAA
210	AAC	CGT	ATT	GGT	GAA		1352	AAC	CGT	AAT/AAC	GGT	GAA
211	AAC	CGT	ATT	GCT	AAA/GAA		1353	AAC	CGT	AAT/AAC	GGT	GAA
212	AAC	CGT	ATT	GGT	GAA		1354	AAC	CGT	AAT/AAC	GGT	GAA
213	AAC	CGT	ATT	GGT	GAA		1355	AAC	CGT	AAT/AAC/ATT	GGT	GAA
214	AAC	CGT	ATT	GGT	GAA		1356	AAC	CGT	AAT/AAC/ATT	GGT	GAA
215	AAC	CGT	ATT	GCT	AAA		1357	AAC	CGT	AAT/AAC	GGT	GAA
216	AAC	TGT/CGT	AAT/AAC	GGT	GAA		1358	AAC	CGT	AAT/AAC	GGT	GAA
217	AAC	CGT	ATT	GCT	AAA		1359	AAC	CGT	AAT/AAC	GGT	GAA
218	AAC	CGT	ATT	GGT	GAA		1360	AAC	CGT	ATT	GGT	GAA
219	AAC	CGT	ATT	GGT	GAA		1361	AAC	CGT	ATT	GGT	GAA
220	AAC	TGT	ATT	GCT	AAA		1362	AAC	CGT	AAT/AAC	GGT	GAA
221	AAC	TGT	AAT/AAC	GCT/GGT	GAA		1363	AAC	CGT	ATT	GGT	GAA
222	AAC	CGT	AAT/AAC/ATT	GGT	GAA		1364	AAC	CGT	AAT/AAC	GGT	GAA
223	AAC	CGT	AAT/AAC	GGT	GAA		1365	AAC	CGT	AAT/AAC/ATT	GGT	AAA
225	AAC	CGT	ATT	GGT	GAA		1366	AAC	CGT	AAT/AAC/ATT	GGT	AAA
227	AAC	CGT	AAT/AAC	GGT	GAA		1367	AAC	CGT	AAT/AAC/ATT	GGT	GAA
228	AAC	CGT	AAT/AAC	GCT/GGT	GAA		1368	AAC	CGT	ATT	GGT	GAA
230	AAC	CGT	ATT	-	-		1369	AAC	CGT	ATT	GGT	GAA
231	AAC	CGT	AAT/AAC	GGT	GAA		1370	AAC	CGT	AAT/AAC	GGT	GAA
232	AAC	CGT	ATT	GGT	GAA		1371	AGC	TGT	AAT/AAC	GGT	GAA
233	AGC/AAC	TGT	ATT	GCT	AAA		1372	AAC	TGT	AAT/AAC	GGT	GAA
234	AAC	CGT	ATT	GGT	GAA		1373	AAC	CGT	ATT	GGT	GAA
235	AAC	TGT	AAT/AAC/ATT	GGT	GAA		1374	AAC	TGT	ATT	GGT	GAA
236	AAC	CGT	AAT/AAC	GGT	GAA		1375	AAC	CGT	AAT/AAC	GGT	GAA
237	AAC	CGT	AAT/AAC	GGT	GAA		1376	AAC	CGT	AAT/AAC	GGT	GAA
238	AAC	CGT	ATT	GGT	GAA		1378	AAC	CGT	AAT/AAC	GGT	GAA
239	AAC	CGT	AAT/AAC/ATT	GGT	GAA		1379	AAC	CGT	AAT/AAC	GGT	GAA
240	AAC	CGT	AAT/AAC/ATT	GGT	GAA		1380	AAC	CGT	ATT	GGT	GAA

## Sheet: Wild and Mutant types raw data 
Pfdhfr and Pfdhps wild and mutant amino acids in 2005 and 2008
2005							2008
Isolate ID	Pfdhfr			Pfdhps			Isolate ID	Pfdhfr			Pfdhps
	108	59	51	437	540			108	59	51	437	540
161	N	R	I	G	E		1302	S	C/R	N/I	A	K
162	S	C	I	A	K		1304	N	R	I	G	E
163	S	C	I	G	E		1306	S	C	N/I	A	K
164	N	R	I	G	K		1309	S	C	N/I	A	K
165	N	R	I	A	E		1310	N	R	N	G	E
166	N	R	I	G	E		1311	N	C	I	A	K
167	-	-	-	G	E		1312	N	C	N	G	E
168	-	-	-	A	K		1314	S	C	I	A	K
169	N	R	N/I	G	E		1315	S	C	N	A	K
171	N	R	I	G	E		1316	N	C	I	A	K
172	S	C	N/I	A	E		1318	-	-	-	A	K
173	N	R	I	A	K		1319	N	R	N	A	E
174	N	R	N/I	G	E		1320	S	C	N	A	K
175	N	R	N	G	E		1321	N	C	N	A	K
176	N	R	I	G	E		1322	S	C	N	A	K
177	N	R	I	A	E		1323	S	C	N/I	A	K
178	N	R	I	G	E		1324	S	C	N/I	-	-
179	S	R	I	A	E		1325	S	C	N	A	K
180	N	R	I	G	E		1326	S	C	N/I	A	K
181	N	R	I	G	E		1327	S	C/R	N/I	G	E
182	N	R	N	A	K		1328	S	C	N/I	G	K
183	N	R	N/I	G	E		1329	N	C	N	G	E
184	N	R	I	G	E		1331	N	R	N	A	K
185	N	R	I	G	E		1332	N	R	N/I	G	E
186	N	R	N/I	A	K		1333	-	-	-	G	E
187	N	R	I	A/G	E		1335	-	-	-	A	K
188	N	R	I	G	E		1336	S	C	N	A	K
189	N	R	I	G	E		1337	N	C	N	A	K
190	S	R	N	A/G	K/E		1338	S	C	N	A	K
192	N	C/R	N	G	E		1340	N	C	N	G	K
196	N	C	N	G	K/E		1341	N	C	I	G	E
197	N	C/R	I	G	E		1344	N	R	I	G	K
198	N	R	I	G	E		1346	N	C	N	G	E
201	N	R	N/I	G	E		1347	N	C	I	G	E
206	N	R	N/I	G	E		1348	N	R	I	G	E
207	-	-	-	G	E		1349	N	R	N/I	G	E
208	N	R	I	G	E		1350	N	R	N/I	G	E
209	N	R	I	G	E		1351	N	R	N/I	G	E
210	N	R	I	G	E		1352	N	R	N	G	E
211	N	R	I	A	K/E		1353	N	R	N	G	E
212	N	R	I	G	E		1354	N	R	N	G	E
213	N	R	I	G	E		1355	N	R	N/I	G	E
214	N	R	I	G	E		1356	N	R	N/I	G	E
215	N	R	I	A	K		1357	N	R	N	G	E
216	N	C/R	N	G	E		1358	N	R	N	G	E
217	N	R	I	A	K		1359	N	R	N	G	E
218	N	R	I	G	E		1360	N	R	I	G	E
219	N	R	I	G	E		1361	N	R	I	A	E
220	N	C	I	A	K		1362	N	R	N	G	E
221	N	C	N	A/G	E		1363	N	R	I	G	E
222	N	R	N/I	G	E		1364	N	R	N	G	E
223	N	R	N	G	E		1365	N	R	N/I	G	K
225	N	R	I	G	E		1366	N	R	N/I	G	K
227	N	R	N	G	E		1367	N	R	N/I	G	E
228	N	R	N	A/G	E		1368	N	R	I	G	E
230	N	R	I	-	-		1369	N	R	I	G	E
231	N	R	N	G	E		1370	N	R	N	G	E
232	N	R	I	G	E		1371	S	C	N	G	E
233	S/N	C	I	A	K		1372	N	C	N	G	E
234	N	R	I	G	E		1373	N	R	I	G	E
235	N	C	N/I	G	E		1374	N	C	I	G	E
236	N	R	N	G	E		1375	N	R	N	G	E
237	N	R	N	G	E		1376	N	R	N	G	E
238	N	R	I	G	E		1378	N	R	N	G	E
239	N	R	N/I	G	E		1379	N	R	N	G	E
240	N	R	N/I	G	E		1380	N	R	I	G	E
